# Supplementary material for: Genome wide DNA methylation analysis of alveolar capillary dysplasia lung tissue reveals aberrant methylation of genes involved in development including the FOXF1 locus
Source: Clin Epigenetics. 2021 Jul 29;13:148. doi: 10.1186/s13148-021-01134-1 (PMC8323302; doi:10.1186/s13148-021-01134-1)
Supplement: Supplementary file 2 — Additional file 2. Table S 2. Results of gene ontology enrichment analysis using Metascape (26). [file 13148_2021_1134_MOESM2_ESM.xlsx]

## Sheet: Gene enrichment upreg. genes
GroupID	Category	Term	Description	LogP	Log(q-value)	InTerm_InList	Genes	Symbols
1_Summary	GO Biological Processes	GO:0048598	embryonic morphogenesis	-7.20503	-3.18843	12/569	1284,2624,3200,3213,3216,3232,4851,7040,9021,23135,26011,55036,7075,64359,9249,6256	COL4A2,GATA2,HOXA3,HOXB3,HOXB6,HOXD3,NOTCH1,TGFB1,SOCS3,KDM6B,TENM4,CCDC40,TIE1,NXN,DHRS3,RXRA
1_Member	GO Biological Processes	GO:0048598	embryonic morphogenesis	-7.20503	-3.18843	12/569	1284,2624,3200,3213,3216,3232,4851,7040,9021,23135,26011,55036	COL4A2,GATA2,HOXA3,HOXB3,HOXB6,HOXD3,NOTCH1,TGFB1,SOCS3,KDM6B,TENM4,CCDC40
1_Member	GO Biological Processes	GO:0021563	glossopharyngeal nerve development	-7.07021	-3.18843	3/4	3200,3213,3232	HOXA3,HOXB3,HOXD3
1_Member	GO Biological Processes	GO:0021615	glossopharyngeal nerve morphogenesis	-7.07021	-3.18843	3/4	3200,3213,3232	HOXA3,HOXB3,HOXD3
1_Member	GO Biological Processes	GO:0048568	embryonic organ development	-5.60905	-1.85221	9/414	2624,3200,3213,3216,3232,4851,7040,9021,55036	GATA2,HOXA3,HOXB3,HOXB6,HOXD3,NOTCH1,TGFB1,SOCS3,CCDC40
1_Member	GO Biological Processes	GO:0043009	chordate embryonic development	-5.3469	-1.76615	10/571	2624,3200,3213,3216,3232,4851,7040,7075,9021,64359	GATA2,HOXA3,HOXB3,HOXB6,HOXD3,NOTCH1,TGFB1,TIE1,SOCS3,NXN
1_Member	GO Biological Processes	GO:0009792	embryo development ending in birth or egg hatching	-5.22218	-1.70837	10/590	2624,3200,3213,3216,3232,4851,7040,7075,9021,64359	GATA2,HOXA3,HOXB3,HOXB6,HOXD3,NOTCH1,TGFB1,TIE1,SOCS3,NXN
1_Member	GO Biological Processes	GO:0048562	embryonic organ morphogenesis	-4.88055	-1.42473	7/277	2624,3200,3213,3216,3232,4851,55036	GATA2,HOXA3,HOXB3,HOXB6,HOXD3,NOTCH1,CCDC40
1_Member	GO Biological Processes	GO:0030878	thyroid gland development	-4.50059	-1.09593	3/22	3200,3213,3232	HOXA3,HOXB3,HOXD3
1_Member	GO Biological Processes	GO:0021602	cranial nerve morphogenesis	-4.27665	-0.996929	3/26	3200,3213,3232	HOXA3,HOXB3,HOXD3
1_Member	GO Biological Processes	GO:0048704	embryonic skeletal system morphogenesis	-3.91187	-0.826253	4/90	3200,3213,3216,3232	HOXA3,HOXB3,HOXB6,HOXD3
1_Member	GO Biological Processes	GO:0048732	gland development	-3.78096	-0.764474	7/414	2624,3200,3213,3232,4851,7040,55036	GATA2,HOXA3,HOXB3,HOXD3,NOTCH1,TGFB1,CCDC40
1_Member	GO Biological Processes	GO:0009952	anterior/posterior pattern specification	-3.56518	-0.641775	5/203	3200,3213,3216,3232,4851	HOXA3,HOXB3,HOXB6,HOXD3,NOTCH1
1_Member	GO Biological Processes	GO:0021545	cranial nerve development	-3.55632	-0.641775	3/45	3200,3213,3232	HOXA3,HOXB3,HOXD3
1_Member	GO Biological Processes	GO:0048706	embryonic skeletal system development	-3.47414	-0.641775	4/117	3200,3213,3216,3232	HOXA3,HOXB3,HOXB6,HOXD3
1_Member	GO Biological Processes	GO:0048705	skeletal system morphogenesis	-3.4692	-0.641775	5/213	3200,3213,3216,3232,9249	HOXA3,HOXB3,HOXB6,HOXD3,DHRS3
1_Member	Reactome Gene Sets	R-HSA-5617472	Activation of anterior HOX genes in hindbrain development during early embryogenesis	-3.41867	-0.624829	4/121	3200,3213,3232,6256	HOXA3,HOXB3,HOXD3,RXRA
1_Member	Reactome Gene Sets	R-HSA-5619507	Activation of HOX genes during differentiation	-3.41867	-0.624829	4/121	3200,3213,3232,6256	HOXA3,HOXB3,HOXD3,RXRA
1_Member	GO Biological Processes	GO:0035270	endocrine system development	-3.40512	-0.624829	4/122	2624,3200,3213,3232	GATA2,HOXA3,HOXB3,HOXD3
1_Member	GO Biological Processes	GO:0061448	connective tissue development	-3.19282	-0.497433	5/245	3200,3213,3232,4851,7040	HOXA3,HOXB3,HOXD3,NOTCH1,TGFB1
1_Member	GO Biological Processes	GO:0021675	nerve development	-3.01004	-0.436467	3/69	3200,3213,3232	HOXA3,HOXB3,HOXD3
1_Member	GO Biological Processes	GO:0001568	blood vessel development	-2.90195	-0.362776	8/754	1284,2624,3200,3213,4851,7040,7075,9021	COL4A2,GATA2,HOXA3,HOXB3,NOTCH1,TGFB1,TIE1,SOCS3
1_Member	GO Biological Processes	GO:0007389	pattern specification process	-2.89458	-0.362776	6/426	3200,3213,3216,3232,4851,55036	HOXA3,HOXB3,HOXB6,HOXD3,NOTCH1,CCDC40
1_Member	GO Biological Processes	GO:0001944	vasculature development	-2.78806	-0.298383	8/786	1284,2624,3200,3213,4851,7040,7075,9021	COL4A2,GATA2,HOXA3,HOXB3,NOTCH1,TGFB1,TIE1,SOCS3
1_Member	GO Biological Processes	GO:0072358	cardiovascular system development	-2.78806	-0.298383	8/786	1284,2624,3200,3213,4851,7040,7075,9021	COL4A2,GATA2,HOXA3,HOXB3,NOTCH1,TGFB1,TIE1,SOCS3
1_Member	GO Biological Processes	GO:0051216	cartilage development	-2.73235	-0.273403	4/185	3200,3213,3232,7040	HOXA3,HOXB3,HOXD3,TGFB1
1_Member	GO Biological Processes	GO:0003002	regionalization	-2.64451	-0.234093	5/326	3200,3213,3216,3232,4851	HOXA3,HOXB3,HOXB6,HOXD3,NOTCH1
1_Member	GO Biological Processes	GO:0001501	skeletal system development	-2.60679	-0.218902	6/486	3200,3213,3216,3232,7040,9249	HOXA3,HOXB3,HOXB6,HOXD3,TGFB1,DHRS3
1_Member	GO Biological Processes	GO:0048514	blood vessel morphogenesis	-2.53203	-0.177445	7/677	1284,2624,3200,3213,4851,7040,7075	COL4A2,GATA2,HOXA3,HOXB3,NOTCH1,TGFB1,TIE1
1_Member	GO Biological Processes	GO:0001525	angiogenesis	-2.20547	0	6/588	1284,2624,3200,3213,4851,7075	COL4A2,GATA2,HOXA3,HOXB3,NOTCH1,TIE1
2_Summary	GO Biological Processes	GO:1901201	regulation of extracellular matrix assembly	-5.46095	-1.80101	3/11	4851,7040,7075,1284,54507,91522,170691,26011,2624,79813,23135,9249,55036,3213,473,9021,5119,6494,9344,57521,1453,3232,64359,5725,8912,63976	NOTCH1,TGFB1,TIE1,COL4A2,ADAMTSL4,COL23A1,ADAMTS17,TENM4,GATA2,EHMT1,KDM6B,DHRS3,CCDC40,HOXB3,RERE,SOCS3,CHMP1A,SIPA1,TAOK2,RPTOR,CSNK1D,HOXD3,NXN,PTBP1,CACNA1H,PRDM16
2_Member	GO Biological Processes	GO:1901201	regulation of extracellular matrix assembly	-5.46095	-1.80101	3/11	4851,7040,7075	NOTCH1,TGFB1,TIE1
2_Member	GO Biological Processes	GO:0085029	extracellular matrix assembly	-4.08661	-0.903801	3/30	4851,7040,7075	NOTCH1,TGFB1,TIE1
2_Member	GO Biological Processes	GO:0003180	aortic valve morphogenesis	-4.04329	-0.888504	3/31	4851,7040,7075	NOTCH1,TGFB1,TIE1
2_Member	GO Biological Processes	GO:0030198	extracellular matrix organization	-3.9064	-0.826253	7/395	1284,4851,7040,7075,54507,91522,170691	COL4A2,NOTCH1,TGFB1,TIE1,ADAMTSL4,COL23A1,ADAMTS17
2_Member	GO Biological Processes	GO:0003176	aortic valve development	-3.84671	-0.788836	3/36	4851,7040,7075	NOTCH1,TGFB1,TIE1
2_Member	GO Biological Processes	GO:1905314	semi-lunar valve development	-3.67704	-0.679862	3/41	4851,7040,7075	NOTCH1,TGFB1,TIE1
2_Member	GO Biological Processes	GO:0045687	positive regulation of glial cell differentiation	-3.64573	-0.667038	3/42	4851,7040,26011	NOTCH1,TGFB1,TENM4
2_Member	GO Biological Processes	GO:0043062	extracellular structure organization	-3.52018	-0.641775	7/457	1284,4851,7040,7075,54507,91522,170691	COL4A2,NOTCH1,TGFB1,TIE1,ADAMTSL4,COL23A1,ADAMTS17
2_Member	GO Biological Processes	GO:1903053	regulation of extracellular matrix organization	-3.50014	-0.641775	3/47	4851,7040,7075	NOTCH1,TGFB1,TIE1
2_Member	GO Biological Processes	GO:0003179	heart valve morphogenesis	-3.34562	-0.577779	3/53	4851,7040,7075	NOTCH1,TGFB1,TIE1
2_Member	GO Biological Processes	GO:0045995	regulation of embryonic development	-3.26347	-0.527816	4/133	2624,4851,26011,79813	GATA2,NOTCH1,TENM4,EHMT1
2_Member	GO Biological Processes	GO:0003170	heart valve development	-3.16614	-0.497433	3/61	4851,7040,7075	NOTCH1,TGFB1,TIE1
2_Member	GO Biological Processes	GO:0035051	cardiocyte differentiation	-3.12279	-0.49628	4/145	4851,7040,23135,26011	NOTCH1,TGFB1,KDM6B,TENM4
2_Member	GO Biological Processes	GO:0045685	regulation of glial cell differentiation	-3.02847	-0.436467	3/68	4851,7040,26011	NOTCH1,TGFB1,TENM4
2_Member	Reactome Gene Sets	R-HSA-3906995	Diseases associated with O-glycosylation of proteins	-3.02847	-0.436467	3/68	4851,54507,170691	NOTCH1,ADAMTSL4,ADAMTS17
2_Member	GO Biological Processes	GO:0007507	heart development	-3.01647	-0.436467	7/556	4851,7040,7075,9249,23135,26011,55036	NOTCH1,TGFB1,TIE1,DHRS3,KDM6B,TENM4,CCDC40
2_Member	GO Biological Processes	GO:0002244	hematopoietic progenitor cell differentiation	-2.95384	-0.39989	4/161	2624,3213,4851,7040	GATA2,HOXB3,NOTCH1,TGFB1
2_Member	GO Biological Processes	GO:0014015	positive regulation of gliogenesis	-2.92196	-0.375968	3/74	4851,7040,26011	NOTCH1,TGFB1,TENM4
2_Member	GO Biological Processes	GO:0001570	vasculogenesis	-2.85594	-0.342136	3/78	4851,7040,7075	NOTCH1,TGFB1,TIE1
2_Member	GO Biological Processes	GO:0001763	morphogenesis of a branching structure	-2.72382	-0.273403	4/186	473,4851,7075,9021	RERE,NOTCH1,TIE1,SOCS3
2_Member	GO Biological Processes	GO:0045786	negative regulation of cell cycle	-2.718	-0.272904	7/627	4851,5119,6494,7040,9344,57521,79813	NOTCH1,CHMP1A,SIPA1,TGFB1,TAOK2,RPTOR,EHMT1
2_Member	GO Biological Processes	GO:0050769	positive regulation of neurogenesis	-2.70708	-0.267255	6/464	1453,2624,3232,4851,7040,26011	CSNK1D,GATA2,HOXD3,NOTCH1,TGFB1,TENM4
2_Member	GO Biological Processes	GO:0001701	in utero embryonic development	-2.60468	-0.218902	5/333	2624,4851,7075,9021,64359	GATA2,NOTCH1,TIE1,SOCS3,NXN
2_Member	GO Biological Processes	GO:0048738	cardiac muscle tissue development	-2.54079	-0.181887	4/209	4851,7040,23135,26011	NOTCH1,TGFB1,KDM6B,TENM4
2_Member	GO Biological Processes	GO:0042692	muscle cell differentiation	-2.43943	-0.120417	5/364	4851,5725,7040,8912,23135	NOTCH1,PTBP1,TGFB1,CACNA1H,KDM6B
2_Member	GO Biological Processes	GO:0051962	positive regulation of nervous system development	-2.43793	-0.120417	6/526	1453,2624,3232,4851,7040,26011	CSNK1D,GATA2,HOXD3,NOTCH1,TGFB1,TENM4
2_Member	GO Biological Processes	GO:0003206	cardiac chamber morphogenesis	-2.37692	-0.0787116	3/115	4851,7040,9249	NOTCH1,TGFB1,DHRS3
2_Member	GO Biological Processes	GO:0010720	positive regulation of cell development	-2.35551	-0.0610609	6/547	1453,2624,3232,4851,7040,26011	CSNK1D,GATA2,HOXD3,NOTCH1,TGFB1,TENM4
2_Member	GO Biological Processes	GO:0050678	regulation of epithelial cell proliferation	-2.34619	-0.0554732	5/383	2624,4851,7040,7075,57521	GATA2,NOTCH1,TGFB1,TIE1,RPTOR
2_Member	GO Biological Processes	GO:0014013	regulation of gliogenesis	-2.33546	-0.0484411	3/119	4851,7040,26011	NOTCH1,TGFB1,TENM4
2_Member	GO Biological Processes	GO:0003007	heart morphogenesis	-2.32724	-0.0438805	4/240	4851,7040,9249,55036	NOTCH1,TGFB1,DHRS3,CCDC40
2_Member	GO Biological Processes	GO:0045446	endothelial cell differentiation	-2.28574	-0.0270032	3/124	4851,7075,23135	NOTCH1,TIE1,KDM6B
2_Member	GO Biological Processes	GO:0045165	cell fate commitment	-2.2711	-0.0160025	4/249	2624,4851,23135,26011	GATA2,NOTCH1,KDM6B,TENM4
2_Member	GO Biological Processes	GO:0090101	negative regulation of transmembrane receptor protein serine/threonine kinase signaling pathway	-2.19258	0	3/134	4851,7040,63976	NOTCH1,TGFB1,PRDM16
2_Member	GO Biological Processes	GO:0051146	striated muscle cell differentiation	-2.14322	0	4/271	4851,7040,8912,23135	NOTCH1,TGFB1,CACNA1H,KDM6B
2_Member	GO Biological Processes	GO:0003158	endothelium development	-2.12342	0	3/142	4851,7075,23135	NOTCH1,TIE1,KDM6B
2_Member	Reactome Gene Sets	R-HSA-3781865	Diseases of glycosylation	-2.11508	0	3/143	4851,54507,170691	NOTCH1,ADAMTSL4,ADAMTS17
2_Member	GO Biological Processes	GO:0050673	epithelial cell proliferation	-2.10092	0	5/439	2624,4851,7040,7075,57521	GATA2,NOTCH1,TGFB1,TIE1,RPTOR
2_Member	GO Biological Processes	GO:0003205	cardiac chamber development	-2.0506	0	3/151	4851,7040,9249	NOTCH1,TGFB1,DHRS3
2_Member	GO Biological Processes	GO:0043535	regulation of blood vessel endothelial cell migration	-2.0506	0	3/151	2624,4851,7040	GATA2,NOTCH1,TGFB1
2_Member	GO Biological Processes	GO:0048729	tissue morphogenesis	-2.0396	0	6/638	4851,7040,7075,9021,23135,55036	NOTCH1,TGFB1,TIE1,SOCS3,KDM6B,CCDC40
2_Member	GO Biological Processes	GO:0040008	regulation of growth	-2.00844	0	6/648	4851,6494,7040,9021,9344,57521	NOTCH1,SIPA1,TGFB1,SOCS3,TAOK2,RPTOR
3_Summary	GO Biological Processes	GO:0045936	negative regulation of phosphate metabolic process	-4.32306	-0.999981	9/601	408,5575,5590,7040,7078,9021,23504,57521,90007,2624,5890,9123,50940,7075,9344,55697,64359,1284,4851,8912,9092,63976,5119,9919,201475,1453	ARRB1,PRKAR1B,PRKCZ,TGFB1,TIMP3,SOCS3,RIMBP2,RPTOR,MIDN,GATA2,RAD51B,SLC16A3,PDE11A,TIE1,TAOK2,VAC14,NXN,COL4A2,NOTCH1,CACNA1H,SART1,PRDM16,CHMP1A,SEC16A,RAB12,CSNK1D
3_Member	GO Biological Processes	GO:0045936	negative regulation of phosphate metabolic process	-4.32306	-0.999981	9/601	408,5575,5590,7040,7078,9021,23504,57521,90007	ARRB1,PRKAR1B,PRKCZ,TGFB1,TIMP3,SOCS3,RIMBP2,RPTOR,MIDN
3_Member	GO Biological Processes	GO:0010563	negative regulation of phosphorus metabolic process	-4.31749	-0.999981	9/602	408,5575,5590,7040,7078,9021,23504,57521,90007	ARRB1,PRKAR1B,PRKCZ,TGFB1,TIMP3,SOCS3,RIMBP2,RPTOR,MIDN
3_Member	Reactome Gene Sets	R-HSA-109582	Hemostasis	-4.21917	-0.987684	9/620	408,2624,5575,5590,5890,7040,7078,9123,50940	ARRB1,GATA2,PRKAR1B,PRKCZ,RAD51B,TGFB1,TIMP3,SLC16A3,PDE11A
3_Member	GO Biological Processes	GO:0042326	negative regulation of phosphorylation	-4.20046	-0.987684	8/482	408,5575,5590,7040,7078,9021,57521,90007	ARRB1,PRKAR1B,PRKCZ,TGFB1,TIMP3,SOCS3,RPTOR,MIDN
3_Member	GO Biological Processes	GO:0001933	negative regulation of protein phosphorylation	-3.61971	-0.658745	7/440	408,5575,5590,7040,7078,9021,57521	ARRB1,PRKAR1B,PRKCZ,TGFB1,TIMP3,SOCS3,RPTOR
3_Member	GO Biological Processes	GO:0033674	positive regulation of kinase activity	-3.53043	-0.641775	8/604	408,5575,5590,7040,7075,9344,55697,57521	ARRB1,PRKAR1B,PRKCZ,TGFB1,TIE1,TAOK2,VAC14,RPTOR
3_Member	GO Biological Processes	GO:0031400	negative regulation of protein modification process	-3.40395	-0.624829	8/631	408,5575,5590,7040,7078,9021,57521,64359	ARRB1,PRKAR1B,PRKCZ,TGFB1,TIMP3,SOCS3,RPTOR,NXN
3_Member	KEGG Pathway	hsa04926	relaxin signaling pathway	-3.22704	-0.504355	4/136	408,1284,5590,7040	ARRB1,COL4A2,PRKCZ,TGFB1
3_Member	KEGG Pathway	ko04910	Insulin signaling pathway	-3.20324	-0.497546	4/138	5575,5590,9021,57521	PRKAR1B,PRKCZ,SOCS3,RPTOR
3_Member	GO Biological Processes	GO:0051347	positive regulation of transferase activity	-3.18219	-0.497433	8/682	408,5575,5590,7040,7075,9344,55697,57521	ARRB1,PRKAR1B,PRKCZ,TGFB1,TIE1,TAOK2,VAC14,RPTOR
3_Member	KEGG Pathway	hsa04910	Insulin signaling pathway	-3.01495	-0.436467	4/155	5575,5590,9021,57521	PRKAR1B,PRKCZ,SOCS3,RPTOR
3_Member	GO Biological Processes	GO:0070372	regulation of ERK1 and ERK2 cascade	-2.75784	-0.279748	5/307	408,4851,5590,7040,7078	ARRB1,NOTCH1,PRKCZ,TGFB1,TIMP3
3_Member	WikiPathways	WP2355	Corticotropin-releasing hormone signaling pathway	-2.65049	-0.234093	3/92	408,7040,8912	ARRB1,TGFB1,CACNA1H
3_Member	GO Biological Processes	GO:0070371	ERK1 and ERK2 cascade	-2.63876	-0.234093	5/327	408,4851,5590,7040,7078	ARRB1,NOTCH1,PRKCZ,TGFB1,TIMP3
3_Member	GO Biological Processes	GO:0032147	activation of protein kinase activity	-2.62732	-0.232199	5/329	408,5575,5590,9344,57521	ARRB1,PRKAR1B,PRKCZ,TAOK2,RPTOR
3_Member	GO Biological Processes	GO:1903708	positive regulation of hemopoiesis	-2.57859	-0.201956	4/204	2624,5590,7040,9092	GATA2,PRKCZ,TGFB1,SART1
3_Member	KEGG Pathway	ko04933	AGE-RAGE signaling pathway in diabetic complications	-2.56003	-0.192356	3/99	1284,5590,7040	COL4A2,PRKCZ,TGFB1
3_Member	GO Biological Processes	GO:0070374	positive regulation of ERK1 and ERK2 cascade	-2.504	-0.153697	4/214	408,4851,5590,7040	ARRB1,NOTCH1,PRKCZ,TGFB1
3_Member	KEGG Pathway	hsa04933	AGE-RAGE signaling pathway in diabetic complications	-2.46476	-0.131159	3/107	1284,5590,7040	COL4A2,PRKCZ,TGFB1
3_Member	GO Biological Processes	GO:0045860	positive regulation of protein kinase activity	-2.41794	-0.108251	6/531	408,5575,5590,7040,9344,57521	ARRB1,PRKAR1B,PRKCZ,TGFB1,TAOK2,RPTOR
3_Member	WikiPathways	WP382	MAPK Signaling Pathway	-2.28955	-0.0270032	4/246	408,7040,8912,9344	ARRB1,TGFB1,CACNA1H,TAOK2
3_Member	GO Biological Processes	GO:0071560	cellular response to transforming growth factor beta stimulus	-2.23497	0	4/255	1284,5590,7040,63976	COL4A2,PRKCZ,TGFB1,PRDM16
3_Member	KEGG Pathway	ko04010	MAPK signaling pathway	-2.23497	0	4/255	408,7040,8912,9344	ARRB1,TGFB1,CACNA1H,TAOK2
3_Member	GO Biological Processes	GO:0042060	wound healing	-2.20897	0	6/587	408,2624,4851,5575,5890,7040	ARRB1,GATA2,NOTCH1,PRKAR1B,RAD51B,TGFB1
3_Member	KEGG Pathway	ko04144	Endocytosis	-2.20559	0	4/260	408,5119,5590,7040	ARRB1,CHMP1A,PRKCZ,TGFB1
3_Member	GO Biological Processes	GO:0071559	response to transforming growth factor beta	-2.1998	0	4/261	1284,5590,7040,63976	COL4A2,PRKCZ,TGFB1,PRDM16
3_Member	GO Biological Processes	GO:0002705	positive regulation of leukocyte mediated immunity	-2.19258	0	3/134	2624,5590,7040	GATA2,PRKCZ,TGFB1
3_Member	Reactome Gene Sets	R-HSA-76002	Platelet activation, signaling and aggregation	-2.18828	0	4/263	408,5590,7040,7078	ARRB1,PRKCZ,TGFB1,TIMP3
3_Member	GO Biological Processes	GO:0033673	negative regulation of kinase activity	-2.15434	0	4/269	5575,9021,57521,90007	PRKAR1B,SOCS3,RPTOR,MIDN
3_Member	KEGG Pathway	hsa04144	Endocytosis	-2.14322	0	4/271	408,5119,5590,7040	ARRB1,CHMP1A,PRKCZ,TGFB1
3_Member	GO Biological Processes	GO:0072659	protein localization to plasma membrane	-2.11043	0	4/277	5590,7040,9919,201475	PRKCZ,TGFB1,SEC16A,RAB12
3_Member	GO Biological Processes	GO:1902105	regulation of leukocyte differentiation	-2.07322	0	4/284	2624,5590,7040,9092	GATA2,PRKCZ,TGFB1,SART1
3_Member	WikiPathways	WP536	Calcium Regulation in the Cardiac Cell	-2.06635	0	3/149	408,5575,5590	ARRB1,PRKAR1B,PRKCZ
3_Member	KEGG Pathway	ko04390	Hippo signaling pathway	-2.02739	0	3/154	1453,5590,7040	CSNK1D,PRKCZ,TGFB1
3_Member	WikiPathways	WP289	Myometrial Relaxation and Contraction Pathways	-2.00469	0	3/157	408,5575,5590	ARRB1,PRKAR1B,PRKCZ
4_Summary	GO Biological Processes	GO:0032870	cellular response to hormone stimulus	-3.98758	-0.859127	9/665	1244,4851,5575,5590,6256,8912,9021,10458,201475,9400,57521,1284,5725,7040,7075,473,6710,9344	ABCC2,NOTCH1,PRKAR1B,PRKCZ,RXRA,CACNA1H,SOCS3,BAIAP2,RAB12,RECQL5,RPTOR,COL4A2,PTBP1,TGFB1,TIE1,RERE,SPTB,TAOK2
4_Member	GO Biological Processes	GO:0032870	cellular response to hormone stimulus	-3.98758	-0.859127	9/665	1244,4851,5575,5590,6256,8912,9021,10458,201475	ABCC2,NOTCH1,PRKAR1B,PRKCZ,RXRA,CACNA1H,SOCS3,BAIAP2,RAB12
4_Member	GO Biological Processes	GO:1901652	response to peptide	-3.15697	-0.49703	7/526	1244,4851,5575,5590,9021,10458,201475	ABCC2,NOTCH1,PRKAR1B,PRKCZ,SOCS3,BAIAP2,RAB12
4_Member	GO Biological Processes	GO:0071417	cellular response to organonitrogen compound	-2.88917	-0.362776	7/585	5575,5590,9021,9400,10458,57521,201475	PRKAR1B,PRKCZ,SOCS3,RECQL5,BAIAP2,RPTOR,RAB12
4_Member	GO Biological Processes	GO:0043434	response to peptide hormone	-2.83831	-0.336737	6/437	1244,5575,5590,9021,10458,201475	ABCC2,PRKAR1B,PRKCZ,SOCS3,BAIAP2,RAB12
4_Member	GO Biological Processes	GO:0071375	cellular response to peptide hormone stimulus	-2.63876	-0.234093	5/327	5575,5590,9021,10458,201475	PRKAR1B,PRKCZ,SOCS3,BAIAP2,RAB12
4_Member	GO Biological Processes	GO:1901699	cellular response to nitrogen compound	-2.63021	-0.232199	7/650	5575,5590,9021,9400,10458,57521,201475	PRKAR1B,PRKCZ,SOCS3,RECQL5,BAIAP2,RPTOR,RAB12
4_Member	GO Biological Processes	GO:0032869	cellular response to insulin stimulus	-2.40596	-0.103961	4/228	5590,9021,10458,201475	PRKCZ,SOCS3,BAIAP2,RAB12
4_Member	GO Biological Processes	GO:0007169	transmembrane receptor protein tyrosine kinase signaling pathway	-2.31809	-0.0383641	7/741	1284,5590,5725,7040,7075,9021,10458	COL4A2,PRKCZ,PTBP1,TGFB1,TIE1,SOCS3,BAIAP2
4_Member	GO Biological Processes	GO:1901653	cellular response to peptide	-2.28554	-0.0270032	5/396	5575,5590,9021,10458,201475	PRKAR1B,PRKCZ,SOCS3,BAIAP2,RAB12
4_Member	GO Biological Processes	GO:0008286	insulin receptor signaling pathway	-2.09859	0	3/145	5590,9021,10458	PRKCZ,SOCS3,BAIAP2
4_Member	GO Biological Processes	GO:0032868	response to insulin	-2.09435	0	4/280	5590,9021,10458,201475	PRKCZ,SOCS3,BAIAP2,RAB12
4_Member	GO Biological Processes	GO:0048812	neuron projection morphogenesis	-2.01772	0	6/645	473,4851,5590,6710,9344,10458	RERE,NOTCH1,PRKCZ,SPTB,TAOK2,BAIAP2
5_Summary	WikiPathways	WP4746	Thyroid hormones production and their peripheral downstream signalling effects	-3.82099	-0.784306	4/95	4851,6256,57521,63976,1244,6494,7075	NOTCH1,RXRA,RPTOR,PRDM16,ABCC2,SIPA1,TIE1
5_Member	WikiPathways	WP4746	Thyroid hormones production and their peripheral downstream signalling effects	-3.82099	-0.784306	4/95	4851,6256,57521,63976	NOTCH1,RXRA,RPTOR,PRDM16
5_Member	GO Biological Processes	GO:0001101	response to acid chemical	-2.66188	-0.234093	5/323	1244,6256,6494,7075,57521	ABCC2,RXRA,SIPA1,TIE1,RPTOR
6_Summary	GO Biological Processes	GO:0016570	histone modification	-3.549	-0.641775	7/452	408,2624,10336,11176,23135,63976,79813,4851,5575,9696,8535	ARRB1,GATA2,PCGF3,BAZ2A,KDM6B,PRDM16,EHMT1,NOTCH1,PRKAR1B,CROCC,CBX4
6_Member	GO Biological Processes	GO:0016570	histone modification	-3.549	-0.641775	7/452	408,2624,10336,11176,23135,63976,79813	ARRB1,GATA2,PCGF3,BAZ2A,KDM6B,PRDM16,EHMT1
6_Member	GO Biological Processes	GO:0016569	covalent chromatin modification	-3.47484	-0.641775	7/465	408,2624,10336,11176,23135,63976,79813	ARRB1,GATA2,PCGF3,BAZ2A,KDM6B,PRDM16,EHMT1
6_Member	GO Biological Processes	GO:0048871	multicellular organismal homeostasis	-3.33361	-0.576764	7/491	2624,4851,5575,9696,23135,63976,79813	GATA2,NOTCH1,PRKAR1B,CROCC,KDM6B,PRDM16,EHMT1
6_Member	GO Biological Processes	GO:0106106	cold-induced thermogenesis	-3.13402	-0.49628	4/144	4851,23135,63976,79813	NOTCH1,KDM6B,PRDM16,EHMT1
6_Member	GO Biological Processes	GO:0120161	regulation of cold-induced thermogenesis	-3.13402	-0.49628	4/144	4851,23135,63976,79813	NOTCH1,KDM6B,PRDM16,EHMT1
6_Member	GO Biological Processes	GO:1990845	adaptive thermogenesis	-3.03589	-0.436467	4/153	4851,23135,63976,79813	NOTCH1,KDM6B,PRDM16,EHMT1
6_Member	GO Biological Processes	GO:0001659	temperature homeostasis	-2.85738	-0.342136	4/171	4851,23135,63976,79813	NOTCH1,KDM6B,PRDM16,EHMT1
6_Member	GO Biological Processes	GO:0120162	positive regulation of cold-induced thermogenesis	-2.58516	-0.203976	3/97	23135,63976,79813	KDM6B,PRDM16,EHMT1
6_Member	GO Biological Processes	GO:0018205	peptidyl-lysine modification	-2.29012	-0.0270032	5/395	408,2624,8535,63976,79813	ARRB1,GATA2,CBX4,PRDM16,EHMT1
7_Summary	WikiPathways	WP236	Adipogenesis	-3.30081	-0.554684	4/130	2624,6256,7040,9021,7078,257364,3394,1244	GATA2,RXRA,TGFB1,SOCS3,TIMP3,SNX33,IRF8,ABCC2
7_Member	WikiPathways	WP236	Adipogenesis	-3.30081	-0.554684	4/130	2624,6256,7040,9021	GATA2,RXRA,TGFB1,SOCS3
7_Member	GO Biological Processes	GO:0033619	membrane protein proteolysis	-3.16614	-0.497433	3/61	7040,7078,257364	TGFB1,TIMP3,SNX33
7_Member	WikiPathways	WP2877	Vitamin D Receptor Pathway	-2.74092	-0.273403	4/184	3394,6256,7040,7078	IRF8,RXRA,TGFB1,TIMP3
7_Member	WikiPathways	WP2884	NRF2 pathway	-2.1068	0	3/144	1244,6256,7040	ABCC2,RXRA,TGFB1
7_Member	KEGG Pathway	ko04932	Non-alcoholic fatty liver disease (NAFLD)	-2.06635	0	3/149	6256,7040,9021	RXRA,TGFB1,SOCS3
7_Member	WikiPathways	WP4396	Nonalcoholic fatty liver disease	-2.01977	0	3/155	6256,7040,9021	RXRA,TGFB1,SOCS3
8_Summary	Reactome Gene Sets	R-HSA-5653656	Vesicle-mediated transport	-3.21981	-0.504355	8/673	408,1284,1453,6710,9919,22898,23216,201475,3801,5119,10458,257364	ARRB1,COL4A2,CSNK1D,SPTB,SEC16A,DENND3,TBC1D1,RAB12,KIFC3,CHMP1A,BAIAP2,SNX33
8_Member	Reactome Gene Sets	R-HSA-5653656	Vesicle-mediated transport	-3.21981	-0.504355	8/673	408,1284,1453,6710,9919,22898,23216,201475	ARRB1,COL4A2,CSNK1D,SPTB,SEC16A,DENND3,TBC1D1,RAB12
8_Member	Reactome Gene Sets	R-HSA-199991	Membrane Trafficking	-2.69086	-0.256229	7/634	408,1453,6710,9919,22898,23216,201475	ARRB1,CSNK1D,SPTB,SEC16A,DENND3,TBC1D1,RAB12
8_Member	GO Biological Processes	GO:0010256	endomembrane system organization	-2.64261	-0.234093	6/478	1453,3801,5119,9919,10458,257364	CSNK1D,KIFC3,CHMP1A,SEC16A,BAIAP2,SNX33
8_Member	GO Biological Processes	GO:0007030	Golgi organization	-2.04281	0	3/152	1453,3801,9919	CSNK1D,KIFC3,SEC16A
8_Member	Reactome Gene Sets	R-HSA-199977	ER to Golgi Anterograde Transport	-2.02739	0	3/154	1453,6710,9919	CSNK1D,SPTB,SEC16A
9_Summary	Reactome Gene Sets	R-HSA-375165	NCAM signaling for neurite out-growth	-3.12516	-0.49628	3/63	1284,6710,8912	COL4A2,SPTB,CACNA1H
9_Member	Reactome Gene Sets	R-HSA-375165	NCAM signaling for neurite out-growth	-3.12516	-0.49628	3/63	1284,6710,8912	COL4A2,SPTB,CACNA1H
10_Summary	GO Biological Processes	GO:0051640	organelle localization	-3.01061	-0.436467	8/725	1453,2624,5119,5590,8224,9696,9919,201475,55036,83473	CSNK1D,GATA2,CHMP1A,PRKCZ,SYN3,CROCC,SEC16A,RAB12,CCDC40,KATNAL2
10_Member	GO Biological Processes	GO:0051640	organelle localization	-3.01061	-0.436467	8/725	1453,2624,5119,5590,8224,9696,9919,201475	CSNK1D,GATA2,CHMP1A,PRKCZ,SYN3,CROCC,SEC16A,RAB12
10_Member	GO Biological Processes	GO:0051656	establishment of organelle localization	-2.43793	-0.120417	6/526	1453,2624,5119,5590,9696,9919	CSNK1D,GATA2,CHMP1A,PRKCZ,CROCC,SEC16A
10_Member	GO Biological Processes	GO:0000226	microtubule cytoskeleton organization	-2.13034	0	6/610	1453,5119,5590,9696,55036,83473	CSNK1D,CHMP1A,PRKCZ,CROCC,CCDC40,KATNAL2
11_Summary	WikiPathways	WP4754	IL-18 signaling pathway	-2.98244	-0.415925	5/273	3801,7078,9021,57521,83541,9249,768206	KIFC3,TIMP3,SOCS3,RPTOR,FAM110A,DHRS3,PRCD
11_Member	WikiPathways	WP4754	IL-18 signaling pathway	-2.98244	-0.415925	5/273	3801,7078,9021,57521,83541	KIFC3,TIMP3,SOCS3,RPTOR,FAM110A
11_Member	GO Biological Processes	GO:0007601	visual perception	-2.49676	-0.150693	4/215	3801,7078,9249,768206	KIFC3,TIMP3,DHRS3,PRCD
11_Member	GO Biological Processes	GO:0050953	sensory perception of light stimulus	-2.46817	-0.131159	4/219	3801,7078,9249,768206	KIFC3,TIMP3,DHRS3,PRCD
12_Summary	GO Biological Processes	GO:0060271	cilium assembly	-2.95262	-0.39989	6/415	1453,4851,9696,10801,23216,55036,5119	CSNK1D,NOTCH1,CROCC,SEPTIN9,TBC1D1,CCDC40,CHMP1A
12_Member	GO Biological Processes	GO:0060271	cilium assembly	-2.95262	-0.39989	6/415	1453,4851,9696,10801,23216,55036	CSNK1D,NOTCH1,CROCC,SEPTIN9,TBC1D1,CCDC40
12_Member	GO Biological Processes	GO:0044782	cilium organization	-2.84336	-0.336737	6/436	1453,4851,9696,10801,23216,55036	CSNK1D,NOTCH1,CROCC,SEPTIN9,TBC1D1,CCDC40
12_Member	GO Biological Processes	GO:1902017	regulation of cilium assembly	-2.76341	-0.279748	3/84	9696,10801,23216	CROCC,SEPTIN9,TBC1D1
12_Member	GO Biological Processes	GO:1902115	regulation of organelle assembly	-2.46817	-0.131159	4/219	5119,9696,10801,23216	CHMP1A,CROCC,SEPTIN9,TBC1D1
12_Member	GO Biological Processes	GO:0120031	plasma membrane bounded cell projection assembly	-2.11045	0	6/616	1453,4851,9696,10801,23216,55036	CSNK1D,NOTCH1,CROCC,SEPTIN9,TBC1D1,CCDC40
12_Member	GO Biological Processes	GO:0030031	cell projection assembly	-2.06499	0	6/630	1453,4851,9696,10801,23216,55036	CSNK1D,NOTCH1,CROCC,SEPTIN9,TBC1D1,CCDC40
13_Summary	GO Biological Processes	GO:0051046	regulation of secretion	-2.73368	-0.273403	7/623	1244,2624,4851,7040,8912,90007,201475,408,3232,473,1453,3213,9919,23135,257364	ABCC2,GATA2,NOTCH1,TGFB1,CACNA1H,MIDN,RAB12,ARRB1,HOXD3,RERE,CSNK1D,HOXB3,SEC16A,KDM6B,SNX33
13_Member	GO Biological Processes	GO:0051046	regulation of secretion	-2.73368	-0.273403	7/623	1244,2624,4851,7040,8912,90007,201475	ABCC2,GATA2,NOTCH1,TGFB1,CACNA1H,MIDN,RAB12
13_Member	GO Biological Processes	GO:0007219	Notch signaling pathway	-2.72382	-0.273403	4/186	408,2624,3232,4851	ARRB1,GATA2,HOXD3,NOTCH1
13_Member	GO Biological Processes	GO:0017157	regulation of exocytosis	-2.54827	-0.185	4/208	2624,4851,8912,201475	GATA2,NOTCH1,CACNA1H,RAB12
13_Member	GO Biological Processes	GO:0008593	regulation of Notch signaling pathway	-2.45339	-0.123873	3/108	408,2624,4851	ARRB1,GATA2,NOTCH1
13_Member	GO Biological Processes	GO:0007420	brain development	-2.41861	-0.108251	7/710	473,1453,2624,3213,4851,9919,23135	RERE,CSNK1D,GATA2,HOXB3,NOTCH1,SEC16A,KDM6B
13_Member	GO Biological Processes	GO:0060627	regulation of vesicle-mediated transport	-2.40606	-0.103961	6/534	408,2624,4851,8912,201475,257364	ARRB1,GATA2,NOTCH1,CACNA1H,RAB12,SNX33
13_Member	GO Biological Processes	GO:1903530	regulation of secretion by cell	-2.28795	-0.0270032	6/565	2624,4851,7040,8912,90007,201475	GATA2,NOTCH1,TGFB1,CACNA1H,MIDN,RAB12
13_Member	GO Biological Processes	GO:0060322	head development	-2.28683	-0.0270032	7/751	473,1453,2624,3213,4851,9919,23135	RERE,CSNK1D,GATA2,HOXB3,NOTCH1,SEC16A,KDM6B
13_Member	GO Biological Processes	GO:0061351	neural precursor cell proliferation	-2.17487	0	3/136	473,2624,4851	RERE,GATA2,NOTCH1
13_Member	GO Biological Processes	GO:0030902	hindbrain development	-2.14884	0	3/139	473,2624,3213	RERE,GATA2,HOXB3
13_Member	GO Biological Processes	GO:1903305	regulation of regulated secretory pathway	-2.07432	0	3/148	2624,4851,8912	GATA2,NOTCH1,CACNA1H
14_Summary	GO Biological Processes	GO:0061640	cytoskeleton-dependent cytokinesis	-2.57253	-0.200394	3/98	5119,10801,257364,4851,7040,9400	CHMP1A,SEPTIN9,SNX33,NOTCH1,TGFB1,RECQL5
14_Member	GO Biological Processes	GO:0061640	cytoskeleton-dependent cytokinesis	-2.57253	-0.200394	3/98	5119,10801,257364	CHMP1A,SEPTIN9,SNX33
14_Member	GO Biological Processes	GO:0051301	cell division	-2.16405	0	6/600	4851,5119,7040,9400,10801,257364	NOTCH1,CHMP1A,TGFB1,RECQL5,SEPTIN9,SNX33
15_Summary	GO Biological Processes	GO:0098754	detoxification	-2.17487	0	3/136	1244,64359,114757	ABCC2,NXN,CYGB
15_Member	GO Biological Processes	GO:0098754	detoxification	-2.17487	0	3/136	1244,64359,114757	ABCC2,NXN,CYGB
16_Summary	GO Biological Processes	GO:0007034	vacuolar transport	-2.01977	0	3/155	5119,22898,201475	CHMP1A,DENND3,RAB12
16_Member	GO Biological Processes	GO:0007034	vacuolar transport	-2.01977	0	3/155	5119,22898,201475	CHMP1A,DENND3,RAB12

## Sheet: Gene enrichment downreg. genes
GroupID	Category	Term	Description	LogP	Log(q-value)	InTerm_InList	Genes	Symbols
1_Summary	Reactome Gene Sets	R-HSA-5173105	O-linked glycosylation	-3.44127	0	3/111	4586,9509,117248	MUC5AC,ADAMTS2,GALNT15
1_Member	Reactome Gene Sets	R-HSA-5173105	O-linked glycosylation	-3.44127	0	3/111	4586,9509,117248	MUC5AC,ADAMTS2,GALNT15
2_Summary	GO Biological Processes	GO:0071466	cellular response to xenobiotic stimulus	-2.82557	0	3/181	1571,1800,64754	CYP2E1,DPEP1,SMYD3
2_Member	GO Biological Processes	GO:0071466	cellular response to xenobiotic stimulus	-2.82557	0	3/181	1571,1800,64754	CYP2E1,DPEP1,SMYD3
2_Member	GO Biological Processes	GO:0009410	response to xenobiotic stimulus	-2.2699	0	3/285	1571,1800,64754	CYP2E1,DPEP1,SMYD3
3_Summary	Reactome Gene Sets	R-HSA-9658195	Leishmania infection	-2.41864	0	3/252	1800,3552,5746	DPEP1,IL1A,PTH2R
3_Member	Reactome Gene Sets	R-HSA-9658195	Leishmania infection	-2.41864	0	3/252	1800,3552,5746	DPEP1,IL1A,PTH2R
